# Supplementary material for: Plant necrotrophic bacterial disease resistance phenotypes, QTL, and metabolites identified through integrated genetic mapping and metabolomics in Solanum species
Source: Front Plant Sci. 2024 Mar 5;15:1336513. doi: 10.3389/fpls.2024.1336513 (PMC10949924; doi:10.3389/fpls.2024.1336513)
Supplement: Supplementary file 6 [file Table_1.xlsx]

## Sheet: Marker list
Chr12	Markers	Distance (cM)		Chr11	Markers	Distance (cM)		chr10	Markers	Distance (cM)		chr09	Markers	Distance (cM)		chr08	Markers	Distance (cM)		chr07	Markers	Distance (cM)		chr06	Markers	Distance (cM)		chr05	Markers	Distance (cM)		chr04	Markers	Distance (cM)		chr03	Markers	Distance (cM)		chr02	Markers	Distance (cM)		chr01	Markers	Distance (cM)
756	M2024	0		689	M1849	0		630	M1705	0		572	M1582	0		528	M1495	0		502	M1450	0		402	M1169	0		336	M972	0		261	M783	0		189	M565	0		139	M406	0		31	M95	0
757	M2025	1.09		688	M1844	6.66		627	M1698	13.85		573	M1587	1.09		529	M1496	1.09		501	M1449	0.54		403	M1170	0.54		337	M977	0.54		260	M780	4.66		188	M564	0.54		138	M403	2.22		30	M92	0.54
758	M2026	2.17		690	M1850	8.31		628	M1700	18.52		574	M1589	1.62		530	M1500	11.49		500	M1448	1.62		404	M1172	2.19		338	M982	5.2		262	M785	12.03		190	M567	3.35		137	M399	2.76		29	M90	1.07
759	M2030	3.26		691	M1851	9.95		629	M1704	19.6		575	M1590	3.27		531	M1501	12.02		499	M1447	2.16		405	M1181	2.72		339	M983	6.85		263	M786	12.57		191	M568	3.88		136	M398	3.3		28	M88	4.49
760	M2032	5.48		692	M1853	10.49		631	M1706	21.25		576	M1592	4.92		532	M1506	12.56		498	M1445	3.24		406	M1182	3.26		340	M984	9.66		264	M787	13.65		193	M572	8.53		135	M397	3.84		27	M84	5.57
761	M2034	9.51		693	M1855	11.01		632	M1710	22.9		577	M1593	7.73		533	M1508	16.59		497	M1444	4.87		407	M1183	3.8		341	M985	10.75		265	M789	14.19		192	M571	9.07		134	M395	4.92		26	M83	6.11
762	M2043	11.16		694	M1856	12.65		633	M1712	23.99		578	M1594	8.27		534	M1510	17.13		496	M1441	7.09		408	M1184	6.02		342	M990	11.28		266	M794	15.28		194	M573	9.6		133	M385	5.46		25	M81	6.64
765	M2049	15.18		695	M1857	16.06		634	M1713	24.53		579	M1596	8.81		536	M1513	19.94		495	M1436	10.5		409	M1186	9.44		343	M994	12.37		267	M795	16.36		195	M574	11.25		131	M378	6.55		24	M71	7.18
763	M2045	16.26		696	M1859	16.6		635	M1714	25.07		580	M1598	11.03		535	M1511	20.48		494	M1432	12.15		410	M1190	9.97		344	M997	15.79		268	M797	19.16		196	M575	11.79		132	M380	7.09		23	M64	7.72
764	M2046	16.8		697	M1863	17.14		636	M1718	25.6		582	M1601	12.68		537	M1514	21.57		493	M1429	13.8		411	M1191	16.64		345	M998	16.32		269	M798	23.82		197	M578	12.88		130	M371	9.3		21	M46	9.93
766	M2050	19.02		698	M1865	18.22		637	M1720	27.25		581	M1600	13.21		538	M1516	22.65		492	M1428	15.44		412	M1193	17.72		346	M1003	16.86		270	M799	27.24		198	M579	13.96		129	M366	10.94		22	M47	11.57
767	M2054	21.24		699	M1867	18.76		638	M1724	27.79		583	M1602	16.62		539	M1517	24.29		491	M1422	19.47		413	M1194	21.75		347	M1006	17.4		271	M800	28.89		199	M580	24.36		128	M358	11.48		20	M45	12.11
768	M2055	24.05		700	M1871	20.41		639	M1728	28.88		584	M1604	20.65		540	M1519	24.82		489	M1420	21.1		414	M1196	22.29		348	M1009	17.94		272	M801	31.11		200	M583	27.17		127	M356	13.13		19	M44	18.08
769	M2056	25.7		701	M1874	23.82		641	M1732	29.41		585	M1605	21.19		541	M1520	25.36		487	M1417	21.62		415	M1197	23.94		349	M1010	18.47		273	M802	33.34		201	M585	28.82		126	M354	13.67		18	M42	18.61
770	M2057	31		702	M1878	27.85		640	M1731	29.95		586	M1609	21.72		542	M1521	28.17		488	M1418	22.16		416	M1198	26.74		350	M1026	19.01		274	M803	34.42		202	M586	29.91		125	M353	14.2		17	M37	19.7
771	M2060	40.61		703	M1879	28.38		642	M1733	31.04		587	M1611	23.37		543	M1522	29.82		490	M1421	22.67		417	M1199	30.16		351	M1030	19.55		275	M804	37.23		203	M587	30.45		124	M352	15.29		16	M36	20.24
772	M2061	41.15		704	M1880	30.03		643	M1736	32.13		588	M1613	25.6		544	M1523	33.23		486	M1414	23.73		418	M1200	35.47		352	M1040	20.09		276	M805	37.77		204	M590	30.98		123	M351	15.83		15	M35	20.78
773	M2062	42.24		705	M1881	31.11		644	M1738	32.66		589	M1614	27.82		545	M1524	47.08		484	M1412	29.71		419	M1202	36.56		353	M1042	20.62		277	M806	39.42		206	M598	32.63		122	M350	16.92		14	M34	21.3
774	M2063	43.32		706	M1882	31.65		647	M1745	33.2		590	M1615	31.85		571	M1573	94.69		485	M1413	31.35		420	M1203	37.09		354	M1048	22.27		278	M808	40.5		205	M593	38.6		121	M349	18.57		13	M32	22.93
775	M2064	43.86		707	M1883	32.74		646	M1742	37.22		591	M1621	33.5		570	M1572	96.33		483	M1406	35.38		421	M1206	50.04		355	M1053	28.94		279	M809	42.14		207	M605	43.26		120	M346	19.1		12	M27	29.6
776	M2066	45.5		708	M1884	33.28		645	M1740	47.62		592	M1625	34.58		569	M1569	97.42		482	M1401	37.61		423	M1212	56.7		356	M1054	31.75		280	M823	43.79		208	M625	43.8		119	M344	21.33		11	M26	31.24
777	M2068	48.3		709	M1885	36.09		648	M1756	54.98		593	M1627	38.61		568	M1568	98.51		481	M1394	38.69		422	M1208	57.24		358	M1059	37.72		281	M824	44.88		209	M628	44.89		118	M342	21.86		10	M19	32.89
778	M2069	49.95		710	M1886	37.74		649	M1757	55.52		594	M1629	44.59		567	M1567	99.05		480	M1365	39.23		424	M1215	60.65		357	M1055	38.26		282	M829	47.1		210	M629	45.42		117	M335	23.51		9	M18	33.43
779	M2072	54.61		711	M1887	39.39		650	M1759	57.17		595	M1635	45.68		566	M1566	101.27		479	M1363	39.77		425	M1217	62.87		359	M1061	39.35		283	M834	49.91		211	M632	46.51		116	M334	26.93		8	M14	36.84
780	M2073	56.83		712	M1891	39.92		651	M1763	58.26		596	M1636	51.66		565	M1564	101.81		478	M1362	40.31		426	M1218	65.68		360	M1062	39.89		284	M836	53.31		212	M633	47.6		115	M332	27.47		7	M12	37.93
781	M2074	60.86		713	M1900	40.46		652	M1764	60.48		598	M1639	56.97		564	M1560	104.03		477	M1354	40.84		427	M1221	67.33		361	M1063	43.92		285	M844	53.85		213	M636	49.25		114	M331	29.68		6	M9	46.77
782	M2075	63.08		714	M1903	41		653	M1766	61.02		597	M1638	58.61		563	M1559	106.24		476	M1353	42.49		428	M1222	70.74		364	M1068	46.72		286	M848	55.5		214	M639	49.79		113	M329	30.2		5	M8	47.31
783	M2076	63.62		715	M1907	45.03		654	M1768	62.11		599	M1643	60.83		562	M1558	106.77		475	M1352	43.03		429	M1229	71.28		363	M1067	47.25		287	M851	56.04		215	M644	51.43		112	M328	31.85		4	M7	47.85
784	M2077	68.94		717	M1925	47.24		655	M1770	62.64		600	M1644	62.47		561	M1556	107.31		473	M1345	43.57		430	M1230	72.36		362	M1065	47.79		288	M854	56.56		216	M646	51.97		111	M322	32.39		3	M4	48.39
785	M2083	69.47		716	M1908	48.32		656	M1771	66.06		601	M1647	63.56		560	M1555	108.96		474	M1349	44.09		431	M1231	73.45		365	M1070	48.87		289	M855	58.77		217	M647	52.51		110	M309	33.48		2	M3	50.04
786	M2087	70.01		718	M1927	48.86		657	M1772	71.37		602	M1648	64.64		559	M1553	109.49		472	M1343	45.72		432	M1232	74.54		366	M1071	49.41		290	M857	61		218	M648	53.6		140	M409	65.6		1	M1	52.26
788	M2089	72.23		719	M1936	49.94		658	M1774	71.91		603	M1649	66.86		558	M1550	110.58		471	M1342	46.26		433	M1233	75.62		367	M1074	52.83		291	M858	63.8		219	M652	54.68		141	M410	70.92		32	M96	88.56
787	M2088	74.44		720	M1939	50.48		659	M1775	77.22		604	M1650	69.09		557	M1547	111.12		470	M1339	47.91		434	M1234	76.16		368	M1077	53.91		292	M859	64.34		220	M656	55.77		142	M411	71.46		33	M98	89.1
789	M2091	76.09		721	M1941	51.02		660	M1776	80.03		606	M1654	71.89		556	M1546	112.21		469	M1337	48.45		435	M1243	77.25		369	M1088	54.45		293	M860	65.99		223	M662	57.99		143	M412	71.99		34	M99	90.18
790	M2092	76.63		722	M1942	53.24		661	M1780	80.57		605	M1651	72.42		555	M1544	112.74		468	M1336	48.98		436	M1246	77.79		370	M1101	54.99		294	M862	68.8		221	M657	58.53		144	M414	73.07		35	M104	91.27
791	M2093	77.17		723	M1946	53.78		662	M1782	81.11		607	M1655	74.07		554	M1543	113.82		467	M1331	51.8		437	M1247	79.44		371	M1102	57.21		295	M866	70.45		222	M660	62.56		145	M415	75.87		36	M105	91.81
792	M2097	81.2		724	M1947	54.32		663	M1784	81.64		608	M1656	74.6		553	M1541	114.89		466	M1327	52.88		438	M1253	79.97		372	M1106	57.75		296	M867	70.99		224	M663	67.22		146	M416	80.53		37	M106	92.35
793	M2098	83.42		725	M1948	55.97		664	M1785	82.18		609	M1659	78.63		552	M1538	115.43		465	M1324	53.97		439	M1254	80.51		373	M1114	59.97		297	M868	73.21		225	M665	68.31		147	M417	82.76		38	M108	93.43
794	M2100	83.96		726	M1950	56.5		665	M1786	84.4		610	M1662	79.17		551	M1536	117.08		464	M1322	56.19		440	M1256	81.59		374	M1116	61.61		298	M869	74.29		226	M666	70.52		148	M421	83.84		39	M111	94.52
795	M2101	85.04		727	M1953	57.04		666	M1787	85.49		611	M1663	80.26		550	M1535	123.06		463	M1320	57.28		443	M1260	85		375	M1119	63.25		300	M874	75.93		227	M667	71.04		149	M422	84.93		40	M118	97.33
				728	M1957	59.27		667	M1789	86.57		612	M1664	81.35		549	M1534	124.15		462	M1318	60.09		444	M1261	85.54		376	M1120	64.9		299	M873	76.46		228	M668	71.58		150	M425	85.47		41	M119	99.55
Total markers	40			729	M1959	62.08		668	M1790	89.97		613	M1665	82.43		548	M1531	124.69		461	M1317	61.74		445	M1266	88.95		377	M1121	68.31		301	M875	79.26		229	M673	72.12		151	M427	86.01		42	M120	103.58
Density of markers		0.470367		730	M1960	63.73		670	M1794	91.06		614	M1666	82.97		547	M1530	138.54		460	M1316	66.39		446	M1268	89.49		378	M1122	69.4		302	M877	80.35		230	M714	72.66		152	M448	86.54		43	M121	104.11
				731	M1963	66.53		669	M1791	91.58		615	M1674	88.28		546	M1528	140.19		459	M1315	66.93		447	M1275	90.02		379	M1125	70.49		303	M878	81.44		231	M718	74.88		153	M451	87.08		44	M124	104.65
				732	M1966	67.06		671	M1795	93.21		616	M1676	90.5						458	M1308	70.34		448	M1276	90.56		380	M1129	75.15		304	M879	85.46		232	M721	76.53		154	M452	87.62		45	M128	106.3
				733	M1969	67.59		673	M1801	96.62		617	M1677	95.17		Total markers	44			503	M1451	94.34		449	M1278	91.1		381	M1132	75.69		305	M880	88.28		233	M723	77.07		155	M460	89.84		46	M130	110.33
				735	M1974	70.4		672	M1796	97.15		618	M1681	96.26		Density of markers		0.31386		504	M1452	95.42		450	M1279	95.76		382	M1133	76.23		306	M884	89.36		234	M724	82.38		156	M463	90.93		47	M133	110.87
				734	M1973	72.61		674	M1809	98.8		619	M1682	97.34						505	M1453	95.96		451	M1282	98.57		383	M1136	76.77		307	M885	91.57		235	M725	83.47		157	M469	91.47		48	M134	111.4
				736	M1982	73.15		675	M1810	99.33		620	M1686	98.98						506	M1454	97.61		452	M1286	100.22		384	M1137	78.41		308	M888	92.11		236	M727	84.01		158	M478	92		49	M137	114.82
				737	M1983	74.24		676	M1813	100.42		621	M1689	100.06						507	M1455	98.15		453	M1287	101.87		385	M1140	79.5		309	M889	95.53		237	M728	85.65		159	M482	92.54		50	M141	115.36
				738	M1984	74.77		677	M1815	100.96		622	M1690	101.15						508	M1456	98.68		454	M1289	104.68		386	M1141	80.04		310	M893	96.61		238	M729	89.07		160	M485	93.08		51	M142	115.89
				739	M1987	76.42		678	M1819	101.5		623	M1691	102.24						509	M1457	99.77		455	M1292	105.77		387	M1142	80.58		312	M896	101.28		239	M730	89.6		161	M492	93.62		52	M146	118.71
				740	M1988	76.96		679	M1825	102.03		624	M1694	105.65						510	M1458	100.86		456	M1298	106.31		388	M1143	81.12		311	M895	101.82		240	M733	95.58		162	M493	96.43		53	M149	119.79
				741	M1989	77.5		680	M1828	104.26		625	M1695	106.19						511	M1464	104.89		457	M1307	110.34		389	M1144	82.2		313	M902	102.35		241	M734	97.23		163	M495	98.08		54	M150	120.88
				742	M1992	78.04		681	M1832	105.91		626	M1697	107.28						512	M1466	106.54		442	M1259	132.98		390	M1146	83.28		314	M903	104		242	M735	99.45		164	M499	98.62		55	M152	123.1
				743	M1994	79.12		682	M1834	106.44										514	M1471	109.35		441	M1258	135.2		391	M1147	84.35		315	M905	104.54		243	M740	101.1		165	M500	103.93		56	M153	124.19
				744	M1998	81.35		683	M1835	106.98		Total markers	55							513	M1469	110.43						393	M1149	86		316	M908	105.08		244	M741	103.31		166	M501	106.15		57	M156	125.28
				745	M2004	81.88		684	M1837	109.79		Density of markers		0.512677						515	M1473	110.94		Total markers	56			392	M1148	86.53		317	M910	107.89		245	M747	111.41		167	M502	107.24		58	M161	127.5
				746	M2005	83.53		685	M1838	111.44										516	M1475	112.01		Density of markers		0.414201		394	M1151	90.56		318	M917	108.98		246	M749	112.5		170	M510	108.32		59	M162	128.59
				747	M2006	84.07		686	M1839	112.53										517	M1478	116.03						395	M1152	91.1		319	M918	111.2		247	M752	113.03		169	M504	109.38		60	M166	133.25
				748	M2007	84.61		687	M1843	114.18										518	M1479	117.12						396	M1157	94.5		320	M921	111.74		248	M754	117.07		171	M515	110.45		61	M167	133.78
				749	M2008	86.25														519	M1480	121.78						397	M1158	95.58		321	M924	112.28		249	M756	118.14		168	M503	112.08		62	M168	135.43
				750	M2011	89.06		Total markers	61											520	M1482	124						398	M1160	96.67		322	M926	113.36		250	M757	119.22		172	M517	116.74		63	M169	138.24
				751	M2012	91.86		Density of markers		0.534244										521	M1484	126.81						399	M1165	97.76		324	M929	113.89		251	M759	120.3		173	M520	117.28		64	M170	139.88
				752	M2015	92.4														522	M1486	127.9						400	M1166	99.4		323	M927	117.29		252	M760	120.84		174	M524	117.82		66	M175	142.09
				753	M2016	94.05														523	M1487	128.44						401	M1167	99.94		325	M932	121.32		253	M763	122.49		175	M525	118.91		65	M173	142.62
				754	M2017	94.58														524	M1489	130.66										326	M933	121.86		254	M768	127.8		176	M528	121.13		67	M177	143.16
				755	M2023	97.4														525	M1491	132.31						Total markers	66			327	M935	124.66		255	M769	129.45		177	M530	122.22		68	M178	143.69
																				526	M1493	133.96						Density of markers		0.660396		328	M941	125.75		259	M775	134.75		178	M534	122.75		69	M179	144.23
				Total markers	68															527	M1494	135.05										329	M942	127.38		258	M773	135.29		179	M536	123.29		70	M180	144.75
				Density of markers		0.698152																										330	M944	127.9		256	M770	136.94		180	M539	123.83		71	M185	146.39
																				Total markers	70											331	M948	128.44		257	M771	138.02		181	M541	125.48		72	M186	146.92
																				Density of markers		0.518327										332	M952	128.96						182	M542	126.57		73	M191	149.14
																																333	M956	130.59		Total markers	72			183	M545	127.09		74	M192	150.79
																																334	M961	131.13		Density of markers		0.521664		184	M547	129.89		75	M196	151.88
																																335	M962	132.22						185	M552	130.97		76	M199	152.41
																																								186	M557	132.62		77	M205	152.95
																																Total markers	76							187	M558	133.71		78	M210	153.49
																																Density of markers		0.5748										79	M212	154.58
																																								Total markers	78			80	M213	155.11
																																								Density of markers		0.583352		81	M214	155.65
																																												82	M218	157.3
																																												83	M219	157.84
																																												84	M220	160.06
																																												85	M222	160.6
																																												86	M227	162.25
																																												87	M229	162.79
																																												88	M230	163.87
																																												89	M231	166.68
																																												90	M238	167.77
																																												91	M239	168.31
																																												93	M243	168.85
																																												92	M242	169.37
																																												95	M252	171.57
																																												94	M248	172.1
																																												96	M257	173.19
																																												97	M260	173.72
																																												98	M263	174.26
																																												99	M271	176.48
																																												100	M272	177.57
																																												101	M275	179.8
																																												102	M277	180.33
																																												103	M285	181.42
																																												104	M288	181.96
																																												105	M289	183.61
																																												106	M290	184.14
																																												107	M291	184.68
																																												108	M300	185.22
																																												109	M306	188.63
																																												Total markers	109
																																												Density of markers		0.577239

## Sheet: Metabolomics data
SampleID	Line	Resistance	Class	LCpos_C0001	LCpos_C0002	LCpos_C0003	LCpos_C0004	LCpos_C0005	LCpos_C0006	LCpos_C0007	LCpos_C0008	LCpos_C0009	LCpos_C0010	LCpos_C0011	LCpos_C0012	LCpos_C0013	LCpos_C0014	LCpos_C0015	LCpos_C0016	LCpos_C0017	LCpos_C0018	LCpos_C0019	LCpos_C0020	LCpos_C0021	LCpos_C0022	LCpos_C0023	LCpos_C0024	LCpos_C0025	LCpos_C0026	LCpos_C0027	LCpos_C0028	LCpos_C0029	LCpos_C0030	LCpos_C0031	LCpos_C0032	LCpos_C0033	LCpos_C0034	LCpos_C0035	LCpos_C0036	LCpos_C0037	LCpos_C0038	LCpos_C0039	LCpos_C0040	LCpos_C0041	LCpos_C0042	LCpos_C0043	LCpos_C0044	LCpos_C0045	LCpos_C0046
M6-R-Parent-2	M6	Resistant	Parent	1401.01	2.87604e+06	2.5925e+06	2.59507e+06	8511.41	1.09556e+08	2137.92	2.12269e+06	9562.24	61583.9	293256	290740	4.47712e+07	5.2708e+06	1.8045e+06	278479	2.19466e+06	5287.8	6248.69	43687.3	21934.3	224160	813926	2611.27	1665.82	12300.2	83030.8	13562.3	1103.43	921128	257988	22290.9	3.05723e+06	65228	5652.45	3866.62	12096	8335.39	2445.1	727706	271490	414646	780.027	272901	38860.8	20057.8
DM1-S-Parent-1	DM1	Susceptible	Parent	1506.32	601272	549541	150341	184.376	358359	1121.11	542759	133.201	13609	23321.7	100290	126190	1.0939e+06	26188.6	72103.7	282149	364.907	4801.39	111.28	405.372	22680.3	172980	1611.85	269.11	2934.65	30055.7	166.637	157.212	101186	38184	177.771	207948	11063.6	641.887	1128.76	1081.92	8018.32	844.377	53204.6	173199	51935.6	113.683	17595.9	4453.76	4540.64
4-S-RIL	4	Susceptible	RIL	1135.5	557921	277423	631.685	78.8152	312770	1177.81	253310	194.72	16927.7	261.505	43045.8	151078	619079	3381.29	106673	246223	451.471	6075.92	113.063	709.554	11556.4	182989	1256.92	239.794	2005.94	17631.8	132.814	150.633	48212.4	47045.9	223.337	762.664	1895.66	390.716	1519.05	1243.1	7164.45	2153.53	79152.8	27628.5	30460.7	149.699	33875.9	7254.96	6193.78
23-S-RIL	23	Susceptible	RIL	1509.54	990676	799082	401662	1917.65	5.04111e+07	1144.64	448803	6921.15	18433.9	60322.2	143773	4.91529e+07	2.04829e+06	283858	44015.8	242149	362.664	6362.81	8627.17	3564.49	14256.3	193202	1493.92	403.204	1956.36	39872.3	1295.98	325.152	334466	48655.9	26775.6	554681	7290.83	586.284	1066.47	5565.01	30850.2	1644.8	74656.7	138695	37096.6	1068.24	20212.6	11500.6	2568.21
174-S-RIL	174	Susceptible	RIL	1877.06	9.5964e+06	6.65731e+06	1.25801e+06	6481.89	7.28474e+07	3245.63	6.26637e+06	4904.7	339975	162337	2.0235e+06	2.36775e+07	1.21624e+07	1.11779e+06	1.26464e+06	4.53838e+06	11405.6	2783.07	37889.5	10919.8	484517	3.11739e+06	8800.88	1823.48	62811.3	789626	7130.33	911.985	3.99066e+06	920655	5085.47	1.53539e+06	81155	9153.93	6911.51	35174	69734	1458.93	1.38539e+06	691915	1.07281e+06	3329.73	270379	216920	139020
202-S-RIL	202	Susceptible	RIL	1476.66	350595	255064	76951.1	1942.68	4.4664e+06	1094.54	294046	448.127	23656.5	7541.42	67093.1	1.5963e+06	690993	374993	42285.3	160032	1196.81	6804.99	3420.57	263.866	12586.5	113742	1271.86	314.233	2274.2	22322.2	1962.06	166.239	217851	33622.3	226.333	69022.9	5158.81	607.645	1001.5	1498.08	3418.76	2731.51	47147.3	58847.9	39583.6	137.777	9508.19	3178.61	3783.24
125C-S-RIL	125C	Susceptible	RIL	1492.19	436731	278990	40048	176.046	271522	916.503	282492	128.193	15946.6	1862.08	38346.7	113180	684881	25993	52472.2	173352	829.024	5715.05	43.266	192.347	11894.2	117569	1699.58	287.544	2864.1	20484.9	137.334	141.423	112770	23803.3	204.7	35977.6	5450.67	471.431	1057.38	1071.22	1699.13	2523.49	64659.5	42704.4	22259.2	91.9978	17364.2	2891.88	4274.11
19-I-RIL	19	Intermediate	RIL	1351.66	800897	477099	47097.5	1534.66	6.01963e+06	864.616	416905	578.399	21697	4724.76	42753.1	1.97811e+06	1.10168e+06	343219	73465.2	271450	885.501	8131.09	2848.56	1502.57	23072.6	188541	488.456	428.296	4760.75	49840.3	1691.49	162.858	159648	61082.2	213.526	60136.4	5499.93	581.318	390.673	1687.19	3248.18	2506.89	65945.9	51646.2	67269.2	149.693	12681.8	4719	7467.5
88-I-RIL	88	Intermediate	RIL	1446.08	374435	497196	12063	1294.84	7.43611e+06	944.086	220990	469.784	20595.8	599.344	91498	1.87336e+06	842012	309608	22186	133128	545.786	3300.81	5122.14	689.789	14189.7	61419.8	1472.62	301.896	1872.19	32061.1	1373.05	237.068	135008	28575.8	326.035	6952.19	3164.48	561.395	1242.51	1378.78	16783.4	2941.47	59946.1	46013.2	31104.1	570.297	26445.4	3754.98	4672.44
98-I-RIL	98	Intermediate	RIL	1618.85	282987	275942	12393.2	1006.72	5.28144e+06	1126.16	214253	92.9288	21114.7	534.576	44490.1	1.24573e+06	591366	181411	23200.8	111066	287.642	3200.22	2210.89	1259.88	11098.1	60740.9	2044.78	375.574	1151.56	22860.7	605.751	201.679	165377	17495.6	113.275	12720.5	3067.07	317.91	1397.93	1508.29	2999.99	2548.62	37808.9	41708.8	23393.3	82.8213	10036.8	2606.26	3420.12
167-I-RIL	167	Intermediate	RIL	1291.54	624383	247900	55837.5	977.488	2.83617e+06	1103.94	462283	619.456	21592.1	2102.1	61539.1	900621	1.02562e+06	178664	72722.3	223488	366.94	3495.33	2114.67	869.431	12491.8	240793	1319.98	354.273	5271.69	23833.1	337.627	181.083	174863	44884.1	182.246	60285.3	3852.86	512.217	900.474	1316.17	4040.39	2865.31	49535.1	37926.5	40059.8	377.605	12315.4	3658.67	2497.41
224-I-RIL	224	Intermediate	RIL	1383.23	449678	369194	43002.7	126.218	1.51799e+06	1078.41	328162	124.784	17424.5	5098.68	60511.2	441409	756640	20230.6	47055.7	220392	944.011	3824.18	159.709	240.768	23648.3	123626	1076.96	281.492	7388.14	76036.1	154.076	175.362	135149	64297.1	178.02	48405.5	5645.74	404.822	954.894	1675.6	3693.2	2597.93	56935	29425.5	74111.5	153.889	5642.2	3816.39	4208.4
162-R-RIL	162	Resistant	RIL	1245.11	808481	831047	174553	1458.9	1.16388e+07	1120.23	480205	1200.8	19856.5	23380.6	55457.7	5.41727e+06	1.35144e+06	373334	56635.6	339667	339.068	1840.44	4633.29	328.326	42540.8	160852	1323.13	312.059	1212.06	59195.7	2188.49	250.739	182698	47670.5	558.299	228855	4303.81	508.545	1193.94	1651.14	3519.15	3679.06	108046	33048.8	48423.8	186.764	30994.7	10776.4	4976.8
165-R-RIL	165	Resistant	RIL	1629.83	798976	697477	50905	1540.14	6.96449e+06	1080.65	470424	580.666	16326.1	5802.08	52350.3	3.10617e+06	1.28443e+06	288378	53688.9	292118	797.993	893.465	2041.28	358.034	32608.2	169754	2872.29	264.608	1626.39	34615.1	1560.02	306.316	146455	23806.8	254.067	61485.8	3661.91	371.984	1032.42	1120.18	2901.52	3075.53	98325	36445.5	31571.3	115.191	12326.9	2635.32	2847.18
178-R-RIL	178	Resistant	RIL	2168.86	539294	603085	37764.9	128.672	306976	1097.62	367191	178.371	12694.2	2740.02	33265	115729	1.00026e+06	10982.9	37891.4	146458	180.588	853.347	83.1936	566.959	23172.7	115461	1715.35	392.973	1035.07	27162.1	129.436	186.737	91934	15714.2	141.679	50632.6	6003.25	498.093	903.583	1180.63	2450.62	1795.07	49293.8	50701.8	22323.9	144.304	1759.64	3018.12	4475.54
203-R-RIL	203	Resistant	RIL	1579.18	428502	336321	71744.6	114.06	205824	972.511	264955	107.528	16006.5	7360.85	35035.1	84982.7	768292	8456.62	35709	178598	886.162	1744.45	86.7706	352.815	12995.7	97744.7	1097.96	276.222	3110.24	22705.3	129.521	161.791	70477.5	26847.1	190.835	87292.4	1416.17	286.912	4355.89	1332	6004.31	3280.86	36695.6	17065.8	31021	105.073	3562.71	1497.01	2415.15
159B-R-RIL	159B	Resistant	RIL	1520.06	392739	212560	137344	146.03	720840	1057.12	275332	390.096	21846	16017.9	49298.1	388949	590440	33216.3	52055.8	170838	639.999	353.089	517.417	265.977	14974.4	121002	2051.71	236.372	1213.87	26482.5	263.061	161.021	233150	25068	195.602	169795	5334.64	451.237	1294.01	817.135	8650.9	2552.14	50404.1	32786	27829.3	159.698	43576.5	3466.68	3435.74
[truncated: 5,000 more columns]
